# Supplementary material for: Berberine Ameliorates Dextran Sulfate Sodium-Induced Ulcerative Colitis and Inhibits the Secretion of Gut Lysozyme via Promoting Autophagy
Source: Metabolites. 2022 Jul 23;12(8):676. doi: 10.3390/metabo12080676 (PMC9394306; doi:10.3390/metabo12080676)
Supplement: Supplementary file 1 [file metabolites-12-00676-s001.zip]

Archive with 1 entries (1 files):
- metabolites-1825178-supplementary.pdf
